# Supplementary material for: Twoline Skiffia's Latency to Exit a Refuge and to Locate Food When Socialising With Invaders and Raising Temperatures
Source: Ecol Evol. 2025 Jan 16;15(1):e70813. doi: 10.1002/ece3.70813 (PMC11739607; doi:10.1002/ece3.70813)
Supplement: Supplementary file 1 — Data S1. [file ECE3-15-e70813-s001.zip]

Archive with 2 entries (2 files):
- SantiagoArellano2022.txt
- SantiagoArellanoetal2022Cox.R
