# Supplementary material for: Twoline Skiffia's Latency to Exit a Refuge and to Locate Food When Socialising With Invaders and Raising Temperatures
Source: Ecol Evol. 2025 Jan 16;15(1):e70813. doi: 10.1002/ece3.70813 (PMC11739607; doi:10.1002/ece3.70813)
Supplement: Supplementary file 1 — Data S1. [file ECE3-15-e70813-s001.zip › SantiagoArellano2022.txt]

id	treatment	temperature	out	fsize	psize	difsize	absdifsize	fexit	pexit	difexit	food	ffood	pfood	diffood
1	alone	18C	0	25.3	NA	NA	NA	NA	NA	NA	0	NA	NA	NA
2	alone	18C	0	32.4	NA	NA	NA	NA	NA	NA	0	NA	NA	NA
3	alone	18C	0	26	NA	NA	NA	NA	NA	NA	0	NA	NA	NA
4	alone	18C	0	23.7	NA	NA	NA	NA	NA	NA	0	NA	NA	NA
5	cons	18C	1	28.3	25.9	2.4	2.4	20	363	-343	1	638	575	63
6	cons	18C	1	19.9	23.8	-3.9	3.9	877	NA	-877	0	NA	NA	NA
7	het	18C	1	30.1	34.6	-4.5	4.5	443	74	369	1	489	492	-3
8	het	18C	1	24.4	26.7	-2.3	2.3	18	19	-1	0	NA	NA	NA
1	alone	23C	1	25.3	NA	NA	NA	617	NA	NA	0	NA	NA	NA
2	alone	23C	1	32.4	NA	NA	NA	895	NA	NA	0	NA	NA	NA
3	alone	23C	1	26	NA	NA	NA	329	NA	NA	1	663	NA	NA
4	alone	23C	0	23.7	NA	NA	NA	NA	NA	NA	0	NA	NA	NA
5	cons	23C	1	28.3	25.9	2.4	2.4	218	31	187	0	NA	51	51
6	cons	23C	1	19.9	23.8	-3.9	3.9	15	16	-1	0	NA	NA	NA
7	het	23C	1	30.1	34.6	-4.5	4.5	95	9	86	1	279	14	265
8	het	23C	1	24.4	26.7	-2.3	2.3	8	11	-3	1	385	273	112
9	alone	18C	0	31.8	NA	NA	NA	NA	NA	NA	0	NA	NA	NA
10	alone	18C	0	24.2	NA	NA	NA	NA	NA	NA	0	NA	NA	NA
11	alone	18C	1	25.9	NA	NA	NA	196	NA	NA	0	NA	NA	NA
12	alone	18C	1	24	NA	NA	NA	124	NA	NA	0	NA	NA	NA
13	cons	18C	1	24	25.5	-1.5	1.5	46	NA	-46	0	NA	NA	NA
14	cons	18C	1	29.5	26.8	2.7	2.7	99	13	86	1	271	217	54
15	het	18C	0	34.3	37.2	-2.9	2.9	NA	236	236	0	NA	NA	NA
16	het	18C	1	39.6	41.3	-1.7	1.7	124	34	90	1	748	755	-7
1	alone	28C	1	25.3	NA	NA	NA	53	NA	NA	1	245	NA	NA
2	alone	28C	1	32.4	NA	NA	NA	706	NA	NA	0	NA	NA	NA
3	alone	28C	1	26	NA	NA	NA	43	NA	NA	1	469	NA	NA
4	alone	28C	1	23.7	NA	NA	NA	746	NA	NA	0	NA	NA	NA
5	cons	28C	1	28.3	25.9	2.4	2.4	42	15	27	0	NA	61	61
6	cons	28C	1	19.9	23.8	-3.9	3.9	40	14	26	1	57	307	-250
7	het	28C	0	30.1	34.6	-4.5	4.5	NA	11	11	0	NA	17	17
8	het	28C	1	24.4	26.7	-2.3	2.3	15	149	-134	1	23	574	-551
9	alone	23C	1	31.8	NA	NA	NA	162	NA	NA	0	NA	NA	NA
10	alone	23C	1	24.2	NA	NA	NA	684	NA	NA	0	NA	NA	NA
11	alone	23C	1	25.9	NA	NA	NA	45	NA	NA	0	NA	NA	NA
12	alone	23C	1	24	NA	NA	NA	46	NA	NA	0	NA	NA	NA
13	cons	23C	1	24	25.5	-1.5	1.5	14	458	-444	1	55	NA	-55
14	cons	23C	1	29.5	26.8	2.7	2.7	26	24	2	1	110	194	-84
15	het	23C	1	34.3	37.2	-2.9	2.9	102	6	96	1	148	702	-554
16	het	23C	1	39.6	41.3	-1.7	1.7	257	10	247	1	442	153	289
17	alone	18C	0	22.5	NA	NA	NA	NA	NA	NA	0	NA	NA	NA
18	alone	18C	1	21.2	NA	NA	NA	51	NA	NA	0	NA	NA	NA
19	alone	18C	1	23.4	NA	NA	NA	170	NA	NA	1	214	NA	NA
20	alone	18C	1	22.4	NA	NA	NA	41	NA	NA	0	NA	NA	NA
21	cons	18C	0	28	26.3	1.7	1.7	NA	NA	NA	0	NA	NA	NA
22	cons	18C	1	25.2	27.6	-2.4	2.4	10	196	-186	0	NA	401	401
23	het	18C	1	29	28.3	0.7	0.7	184	183	1	1	376	286	90
24	het	18C	1	25.4	25.1	0.3	0.3	424	68	356	0	NA	707	707
9	alone	28C	1	31.8	NA	NA	NA	680	NA	NA	0	NA	NA	NA
10	alone	28C	1	24.2	NA	NA	NA	562	NA	NA	0	NA	NA	NA
11	alone	28C	1	25.9	NA	NA	NA	50	NA	NA	0	NA	NA	NA
12	alone	28C	1	24	NA	NA	NA	4	NA	NA	0	NA	NA	NA
13	cons	28C	1	24	25.5	-1.5	1.5	13	NA	-13	0	NA	NA	NA
14	cons	28C	1	29.5	26.8	2.7	2.7	77	4	73	1	95	6	89
15	het	28C	1	34.3	37.2	-2.9	2.9	40	420	-380	1	444	804	-360
16	het	28C	1	39.6	41.3	-1.7	1.7	133	7	126	1	496	82	414
17	alone	23C	0	22.5	NA	NA	NA	NA	NA	NA	0	NA	NA	NA
18	alone	23C	1	21.2	NA	NA	NA	207	NA	NA	0	NA	NA	NA
19	alone	23C	1	23.4	NA	NA	NA	38	NA	NA	1	164	NA	NA
20	alone	23C	1	22.4	NA	NA	NA	20	NA	NA	0	NA	NA	NA
21	cons	23C	1	28	26.3	1.7	1.7	5	2	3	1	39	413	-374
22	cons	23C	1	25.2	27.6	-2.4	2.4	12	15	-3	0	NA	NA	NA
23	het	23C	1	29	28.3	0.7	0.7	6	3	3	1	51	38	13
24	het	23C	1	25.4	25.1	0.3	0.3	754	2	752	1	839	72	767
25	alone	18C	1	25.7	NA	NA	NA	608	NA	NA	0	NA	NA	NA
26	alone	18C	1	25.2	NA	NA	NA	230	NA	NA	0	NA	NA	NA
27	alone	18C	1	20.1	NA	NA	NA	284	NA	NA	1	330	NA	NA
28	alone	18C	0	26.1	NA	NA	NA	NA	NA	NA	0	NA	NA	NA
29	cons	18C	0	22.9	25.6	-2.7	2.7	NA	497	497	0	NA	NA	NA
30	cons	18C	1	24.8	24.1	0.7	0.7	14	NA	-14	0	NA	NA	NA
31	het	18C	1	22.7	22.4	0.3	0.3	14	63	-49	1	838	NA	-838
32	het	18C	1	24.8	24	0.8	0.8	182	183	-1	1	468	380	88
17	alone	28C	0	22.5	NA	NA	NA	NA	NA	NA	0	NA	NA	NA
18	alone	28C	1	21.2	NA	NA	NA	94	NA	NA	0	NA	NA	NA
19	alone	28C	1	23.4	NA	NA	NA	18	NA	NA	1	322	NA	NA
20	alone	28C	1	22.4	NA	NA	NA	21	NA	NA	1	41	NA	NA
21	cons	28C	1	28	26.3	1.7	1.7	16	11	5	0	NA	NA	NA
22	cons	28C	1	25.2	27.6	-2.4	2.4	181	206	-25	1	608	524	84
23	het	28C	1	29	28.3	0.7	0.7	17	21	-4	1	97	121	-24
24	het	28C	1	25.4	25.1	0.3	0.3	39	16	23	1	249	NA	-249
25	alone	23C	0	25.7	NA	NA	NA	NA	NA	NA	0	NA	NA	NA
26	alone	23C	1	25.2	NA	NA	NA	12	NA	NA	1	397	NA	NA
27	alone	23C	1	20.1	NA	NA	NA	239	NA	NA	1	435	NA	NA
28	alone	23C	1	26.1	NA	NA	NA	26	NA	NA	0	NA	NA	NA
29	cons	23C	1	22.9	25.6	-2.7	2.7	21	20	1	0	NA	245	245
30	cons	23C	1	24.8	24.1	0.7	0.7	462	263	199	0	NA	NA	NA
31	het	23C	1	22.7	22.4	0.3	0.3	210	130	80	0	NA	NA	NA
32	het	23C	1	24.8	24	0.8	0.8	30	4	26	1	188	195	-7
33	alone	18C	1	27.7	NA	NA	NA	40	NA	NA	1	182	NA	NA
34	alone	18C	1	18.9	NA	NA	NA	632	NA	NA	1	762	NA	NA
37	cons	18C	0	21.7	20	1.7	1.7	NA	NA	NA	0	NA	NA	NA
38	cons	18C	0	20.2	24.13	-3.93	3.93	NA	NA	NA	0	NA	NA	NA
39	het	18C	1	25.3	25.1	0.2	0.2	11	36	-25	0	NA	NA	NA
40	het	18C	1	25.4	25.8	-0.4	0.4	154	136	18	0	NA	NA	NA
25	alone	28C	1	25.7	NA	NA	NA	518	NA	NA	0	NA	NA	NA
26	alone	28C	1	25.2	NA	NA	NA	89	NA	NA	1	490	NA	NA
27	alone	28C	1	20.1	NA	NA	NA	16	NA	NA	1	218	NA	NA
28	alone	28C	1	26.1	NA	NA	NA	343	NA	NA	0	NA	NA	NA
29	cons	28C	1	22.9	25.6	-2.7	2.7	76	77	-1	1	515	516	-1
30	cons	28C	1	24.8	24.1	0.7	0.7	224	42	182	0	NA	NA	NA
31	het	28C	1	22.7	22.4	0.3	0.3	10	4	6	1	635	104	531
32	het	28C	1	24.8	24	0.8	0.8	723	17	706	1	875	67	808
33	alone	23C	1	27.7	NA	NA	NA	5	NA	NA	1	188	NA	NA
34	alone	23C	1	18.9	NA	NA	NA	311	NA	NA	1	449	NA	NA
37	cons	23C	1	21.7	20	1.7	1.7	639	510	129	0	NA	NA	NA
38	cons	23C	1	20.2	24.13	-3.93	3.93	166	242	-76	0	NA	NA	NA
39	het	23C	1	25.3	25.1	0.2	0.2	8	10	-2	1	314	295	19
40	het	23C	1	25.4	25.8	-0.4	0.4	49	46	3	1	233	193	40
33	alone	28C	1	27.7	NA	NA	NA	23	NA	NA	1	625	NA	NA
34	alone	28C	1	18.9	NA	NA	NA	132	NA	NA	1	255	NA	NA
37	cons	28C	1	21.7	20	1.7	1.7	325	407	NA	0	NA	NA	NA
38	cons	28C	1	20.2	24.13	-3.93	3.93	99	303	NA	0	NA	NA	NA
39	het	28C	1	25.3	25.1	0.2	0.2	6	16	-10	1	275	245	30
40	het	28C	1	25.4	25.8	-0.4	0.4	51	165	-114	1	231	239	-8
41	cons	18C	1	27.5	27.7	-0.2	0.2	868	454	NA	0	NA	NA	NA
42	cons	18C	1	25.3	25.1	0.2	0.2	54	192	-138	0	NA	NA	NA
43	cons	18C	1	31.2	26.7	4.5	4.5	21	73	-52	0	NA	NA	NA
44	het	18C	0	32.4	33.9	-1.5	1.5	NA	66	66	0	NA	NA	NA
45	het	18C	1	30.1	26.4	3.7	3.7	155	41	114	0	NA	NA	NA
41	cons	23C	0	27.5	27.7	-0.2	0.2	NA	23	23	0	NA	NA	NA
42	cons	23C	1	25.3	25.1	0.2	0.2	13	12	1	0	NA	NA	NA
43	cons	23C	1	31.2	26.7	4.5	4.5	4	3	1	0	NA	NA	NA
44	het	23C	1	32.4	33.9	-1.5	1.5	798	2	796	0	NA	824	824
45	het	23C	1	30.1	26.4	3.7	3.7	168	24	144	1	876	599	277
49	cons	18C	0	28.4	26.6	1.8	1.8	NA	NA	NA	0	NA	NA	NA
50	cons	18C	0	25.9	28.3	-2.4	2.4	NA	239	239	0	NA	281	281
51	cons	18C	0	28.2	23.6	4.6	4.6	NA	NA	NA	0	NA	NA	NA
52	het	18C	0	27.1	26.9	0.2	0.2	NA	66	66	0	NA	NA	NA
53	het	18C	1	28.1	30.5	-2.4	2.4	896	51	845	1	899	816	83
54	het	18C	0	30.2	28.4	1.8	1.8	NA	33	33	0	NA	246	246
41	cons	28C	1	27.5	27.7	-0.2	0.2	147	17	130	1	384	65	319
42	cons	28C	1	25.3	25.1	0.2	0.2	246	22	224	1	478	374	104
43	cons	28C	1	31.2	26.7	4.5	4.5	19	246	-227	1	40	263	-223
44	het	28C	1	32.4	33.9	-1.5	1.5	110	41	69	1	139	130	9
45	het	28C	1	30.1	26.4	3.7	3.7	15	6	9	1	26	14	12
49	cons	23C	1	28.4	26.6	1.8	1.8	274	815	-541	1	279	816	-537
50	cons	23C	0	25.9	28.3	-2.4	2.4	NA	356	356	0	NA	NA	NA
51	cons	23C	1	28.2	23.6	4.6	4.6	29	NA	-29	0	NA	NA	NA
52	het	23C	1	27.1	26.9	0.2	0.2	7	20	-13	1	541	147	394
53	het	23C	1	28.1	30.5	-2.4	2.4	759	27	732	1	775	50	725
54	het	23C	1	30.2	28.4	1.8	1.8	316	16	300	1	346	128	218
55	cons	18C	1	26.3	29.6	-3.3	3.3	3	233	-230	1	239	252	-13
56	cons	18C	1	27.1	24.2	2.9	2.9	309	NA	-309	0	NA	NA	NA
58	het	18C	0	25.7	26.4	-0.7	0.7	NA	6	6	0	NA	NA	NA
59	het	18C	1	25.3	27.5	-2.2	2.2	59	44	15	0	NA	56	56
60	het	18C	1	26.5	26.3	0.2	0.2	16	27	-11	0	NA	NA	NA
49	cons	28C	1	28.4	26.6	1.8	1.8	115	2	113	0	NA	NA	NA
50	cons	28C	1	25.9	28.3	-2.4	2.4	37	166	-129	1	453	271	182
51	cons	28C	1	28.2	23.6	4.6	4.6	154	1	153	1	420	640	-220
52	het	28C	1	27.1	26.9	0.2	0.2	15	4	11	1	171	163	8
53	het	28C	1	28.1	30.5	-2.4	2.4	61	4	57	1	363	488	-125
54	het	28C	1	30.2	28.4	1.8	1.8	15	4	11	1	18	10	8
55	cons	23C	1	26.3	29.6	-3.3	3.3	24	737	-713	0	NA	NA	NA
56	cons	23C	1	27.1	24.2	2.9	2.9	224	48	176	1	455	252	203
58	het	23C	1	25.7	26.4	-0.7	0.7	798	16	782	1	877	871	6
59	het	23C	1	25.3	27.5	-2.2	2.2	7	2	5	1	337	49	288
60	het	23C	1	26.5	26.3	0.2	0.2	123	11	112	0	NA	NA	NA
55	cons	28C	1	26.3	29.6	-3.3	3.3	2	45	-43	1	773	339	434
56	cons	28C	1	27.1	24.2	2.9	2.9	112	8	104	1	151	22	129
58	het	28C	1	25.7	26.4	-0.7	0.7	31	5	26	1	36	13	23
59	het	28C	1	25.3	27.5	-2.2	2.2	6	5	1	1	49	38	11
60	het	28C	1	26.5	26.3	0.2	0.2	1	85	-84	1	72	94	-22
