# Supplementary material for: Twoline Skiffia's Latency to Exit a Refuge and to Locate Food When Socialising With Invaders and Raising Temperatures
Source: Ecol Evol. 2025 Jan 16;15(1):e70813. doi: 10.1002/ece3.70813 (PMC11739607; doi:10.1002/ece3.70813)
Supplement: Supplementary file 1 — Data S1. [file ECE3-15-e70813-s001.zip › SantiagoArellanoetal2022Cox.R]

## Twoline skiffia’s latency to exit a refuge and to locate food when socialising with invaders and raising temperatures##
        ##Model cox_mod

# Install.packages
library(survival)
library(lubridate)
library(ggsurvfit)
library(ggfortify)
library(survMisc)
library(ggplot2)
library(survminer)

##variables##
#id
#treatment   -   social conditions
#temperature -   18, 23 & 28ºC
#out         -   binomial variable, 0 focal did not exit & 1 focal exited 
#fsize       -   focal size
#psize       -   partner size
#difsize     -   difference size (when the value is negative the companion is bigger)
#fexit       -   exit latency focal 
#pexit       -   exit latency partner
#difexit     -   exit dif (when the value is negative the focal exited first)
#food        -   binomial variable,  0 focal did not found & 1 focal found food
#ffood       -   food location focal 
#pfood       -   food location partner 
#diffood     -   exit dif (when the value is negative the focal found food first)


#Import data base

db<-read.table("SantiagoArellano2022.txt")

#Load the lung  dataset

db<-read.table("SantiagoArellano2022.txt",h=T,na.strings = "NA")
db$treatment <- factor(db$treatment,levels = c("alone", "cons", "het"))
db$temperature <- factor(db$temperature,levels = c("18C","23C","28C"))
db$treatment <- factor(db$treatment, levels = c("alone", "cons", "het"), exclude = NULL)


#Latency to emerge#

#Fit a Cox proportional hazards model
cox_mod <- coxph(Surv(fexit, out) ~ treatment + temperature + fsize +  cluster (id), data = db)

#Print the summary of the model
summary(cox_mod)

# Calculate survival curves
fit <- survfit(cox_mod)

# Print the summary of fit
summary(fit)

# Obtain confidence intervals

conf_int <- confint(cox_mod)

# # Display confidence intervals
print(conf_int)

# Plot the survival curves with specified colors based on temperature
s1 <- plot(survfit(cox_mod), xlab = "Time (s)", ylab = "Latency to exit the refuge", col = c("gray", "gray57", "gray1"),   lty = c(1, 2, 3), lwd = 2) 


# Add a title and subtitle
title(main = "Latency to exit the refuge", sub = "Cox Proportional Hazards Model")

#Calculate the median survival time
med_surv_time <- median(survfit(cox_mod)$time)
cat("Median latency to emerge time:", med_surv_time, "seconds\n")

#Calculate the hazard ratio for each variable
exp(coef(cox_mod))


#Latency to located food#

#Fit a Cox proportional hazards model

cox_mod_ffood <- coxph(Surv(ffood, food) ~ treatment + temperature +  fsize + cluster (id), data = db)


#Print the summary of the model
summary(cox_mod_ffood)


# Calculate survival curves
fit_ffood <- survfit(cox_mod_ffood)


# Plot the survival curves with specified colors based on temperature
s1 <- plot(survfit(cox_mod_ffood), xlab = "Time (s)", ylab = "Latency to located food", col = c("gray", "gray57", "gray1"),   lty = c(1, 2, 3), lwd = 2) 


# Adding legend for temperatures next to the legend for temperature
legend("right", legend = levels(db$temperature), col = c("gray", "gray57", "gray1"), 
       lty = c(1, 2, 3), lwd = 2, cex = 0.8, inset = c(0, -0.2))

# Add a title and subtitle
title(main = "Latency to located food", sub = "Cox Proportional Hazards Model")

#Calculate the median survival time
med_surv_time <- median(survfit(cox_mod_ffood)$time)
cat("Median latency to located food time:", med_surv_time, "seconds\n")

#Calculate the hazard ratio for each variable
exp(coef(cox_mod_ffood))

# Obtain confidence intervals

conf_int <- confint(cox_mod_ffood)

# # Display confidence intervals
print(conf_int)

######

# Definir las combinaciones específicas de las variables
new_data <- data.frame(
  treatment = rep(c("alone", "cons", "het"), each = 3),
  temperature = rep(c("18C", "23C", "28C"), 3),
  fsize = mean(db$fsize, na.rm = TRUE)  # Puedes usar la media o un valor específico
)

# Calcular las curvas de supervivencia con el newdata
fit <- survfit(cox_mod, newdata = new_data)

summary (cox_mod, newdata = new_data)

# Visualizar las curvas de supervivencia
plot(fit, col = 1:9, lty = 1:9)
legend("topright", legend = apply(new_data, 1, paste, collapse = ", "), col = 1:9, lty = 1:9)


# Ajustar el modelo de Cox utilizando ffood como variable de interés
cox_mod_ffood <- coxph(Surv(ffood, out) ~ treatment + temperature + fsize, data = db)

# Definir las combinaciones específicas de las variables
new_data_ffood <- data.frame(
  treatment = rep(c("alone", "cons", "het"), each = 3),
  temperature = rep(c("18C", "23C", "28C"), 3),
  fsize = mean(db$fsize, na.rm = TRUE)  # Puedes usar la media o un valor específico
)

# Calcular las curvas de supervivencia con el nuevo modelo basado en ffood
fit_ffood <- survfit(cox_mod_ffood, newdata = new_data_ffood)

# Resumen del modelo ajustado
summary(cox_mod_ffood, newdata = new_data_ffood)

# Visualizar las curvas de supervivencia para ffood
plot(fit_ffood, col = 1:9, lty = 1:9)
legend("topright", legend = apply(new_data_ffood, 1, paste, collapse = ", "), col = 1:9, lty = 1:9)
